# Supplementary material for: Incidence and determinants of hematotoxicity in acute lymphoblastic leukemia children who received 6-mercaptopurine based maintenance therapy in Addis Ababa, Ethiopia
Source: PLoS One. 2023 Jun 2;18(6):e0286544. doi: 10.1371/journal.pone.0286544 (PMC10237636; doi:10.1371/journal.pone.0286544)
Supplement: S1 Data — (XLSX) [file pone.0286544.s002.xlsx]

## Sheet: Prevalence data 142
ID	ParentGender	ParentAgeY	MaritalStatus	Familysize	Caregiver	Residence	Education	Occupation	Income	Adherence	ChildHealthCondtion	Feedinginday	Foodtype	MPBehaviorAlteration	MPLegWeakness	MPFatigue	MPItchingorSkinrash	FeverOrFlu	NauseaOrVomiting	Diarrhea	AbdominalPain	MouthUlceration	DecreasedAppetite	IncreasedAppetite	Lossofhair	Bleeding	ChildGender	ChildAgeY	HAZ	BAZ	Riskgroup	WBCMaintenceD1	ANCMaintenceD1	Neutropenia4	Neutropenia4Early	WBC4early	WBC4	ChemotherapyInterrupution	NeutroepnicFeverEvent	EmergencyAdmissionFever	Anemia4	Thrombocytopenia4
1	0	40	2	7	1	1	1	2	2	2	3	2	0	1	1	1	1	1	1	1	1	2	3	1	1	1	0	11	-2.26	-0.32	0	3000	1500	0	0	0	0	0	0	0	0	0
2	0	35	2	4	1	0	3	4	3	1	3	2	0	2	1	2	2	1	1	1	1	1	1	1	1	3	0	2.33	-2.03	-1.52	0	4100	900	1	0	0	1	1	1	1	0	0
3	1	33	2	7	2	1	4	6	5	1	2	3	1	1	1	1	2	1	1	1	1	1	1	1	1	1	1	1.83	-0.67	-2.61	1	3300	900	0	0	0	0	0	0	0	0	0
4	0	36	2	4	1	0	1	1	2	1	2	2	0	3	1	1	2	2	1	1	1	1	2	1	1	1	1	12	-2.01	-0.74	0	3300	1900	0	0	0	0	0	0	1	0	0
5	0	28	2	4	1	0	3	2	4	1	2	2	1	2	1	1	2	2	2	1	2	1	2	1	1	1	1	5.5	-2.43	3.81	1	9300	4900	0	0	0	0	0	0	0	1	0
6	0	31	2	5	1	1	3	2	4	1	2	3	1	1	1	1	1	1	1	1	1	1	1	1	1	1	0	6	-0.84	1.25	1	1300	1000	1	0	0	0	1	0	0	0	0
7	1	37	2	6	2	1	5	7	5	1	2	3	1	1	1	2	1	2	1	1	1	2	2	1	1	1	0	4	0.48	-0.07	1	1600	800	1	1	1	1	1	0	0	0	0
8	0	51	4	6	1	0	1	1	3	1	2	3	1	2	1	2	3	2	1	1	1	1	1	1	2	2	1	12	0.82	0.12	0	1400	600	0	0	0	0	1	0	0	0	0
9	0	29	2	5	1	0	1	2	2	1	2	2	1	2	1	1	2	1	1	1	1	1	1	1	1	1	0	7	0.5	-0.49	1	4180	1540	0	0	0	0	0	0	0	0	0
10	0	32	2	4	1	1	5	7	5	1	2	3	1	1	1	1	2	1	1	1	1	1	1	1	1	1	1	10	0.14	-0.04	0	4600	800	0	0	0	0	0	0	0	0	0
11	1	42	2	7	2	0	1	7	4	1	2	3	0	1	1	1	1	2	1	2	1	1	1	1	1	1	0	3.833	-3.66	0.6	1	2000	800	1	1	1	1	1	0	0	0	0
12	0	28	2	3	1	1	4	2	3	1	1	3	1	1	1	1	1	1	1	1	1	1	2	1	2	1	1	4	0.46	-0.75	0	4200	1500	1	0	0	1	1	1	1	0	1
13	0	33	2	5	1	1	5	4	3	1	2	3	1	3	2	2	2	2	1	1	1	1	1	2	1	1	1	3.58	1.57	-0.63	0	10100	2900	1	1	0	0	1	1	1	0	0
14	0	50	2	4	2	0	2	1	2	1	3	1	0	1	1	1	2	2	2	1	1	1	3	2	2	1	0	8	-2.01	0.26	0	2800	1600	1	1	1	1	1	0	0	0	0
15	0	29	2	5	1	1	1	2	2	1	3	2	0	1	2	1	2	2	1	2	1	1	1	1	1	1	0	2.75	-0.11	0.38	0	8600	4600	0	0	0	0	1	0	1	0	0
16	1	38	2	4	2	1	3	6	5	2	2	3	1	1	1	1	1	2	1	1	1	1	1	1	1	1	1	7	0.73	0.58	1	3000	1800	0	0	0	0	0	0	0	0	0
17	0	30	2	7	1	1	2	2	5	1	3	2	1	2	1	2	2	1	1	1	1	1	1	1	1	1	0	7	0.42	-0.2	0	1100	1100	1	1	1	1	1	1	1	1	0
18	0	42	2	5	1	1	5	4	5	2	2	2	1	2	3	3	2	2	1	1	1	1	3	1	2	1	0	3	-0.55	-0.3	0	6800	4400	1	1	0	1	1	1	1	0	0
19	0	33	2	6	1	1	3	2	5	1	2	3	1	3	1	1	1	1	1	1	1	1	1	1	1	1	1	2.25	3.11	0.29	0	3100	1800	1	0	0	1	1	1	1	0	0
20	0	28	2	4	1	1	5	2	5	1	2	3	1	1	1	1	1	1	1	1	1	2	2	1	1	1	0	6	1.46	0.45	1	2000	1000	1	0	0	0	1	1	1	0	0
21	0	50	2	5	1	1	4	4	5	1	2	1	1	1	1	1	3	1	1	1	1	1	3	2	2	1	1	2	-2.59	1.56	0	4300	2360	1	1	0	0	1	1	1	0	0
22	0	24	2	4	1	1	2	2	4	2	3	1	1	2	1	1	3	2	1	2	2	1	3	1	1	1	1	3.75	-1.17	-2.24	0	2300	1000	1	1	1	1	1	1	1	1	1
23	1	56	2	6	2	1	3	6	5	1	2	2	1	2	1	1	1	3	2	2	1	3	3	1	2	1	1	12	-0.93	-0.23	0	2200	1100	1	1	1	1	1	1	1	1	0
24	1	58	2	12	2	0	2	1	2	1	2	3	0	1	1	1	1	2	1	2	1	2	1	1	1	1	1	4.08	-2.02	-0.06	1	8700	3500	0	0	0	0	0	0	0	0	0
25	0	20	1	10	3	1	3	4	5	1	2	3	1	2	1	1	2	1	1	1	1	1	1	1	1	1	1	3	-0.97	2.15	1	3800	1800	0	0	0	0	0	0	0	0	0
26	1	50	2	9	2	0	2	1	4	1	2	1	0	2	1	1	2	2	1	1	1	1	3	1	1	1	1	7	0.65	-1.13	0	2000	800	1	1	1	1	1	0	1	0	0
27	1	31	2	4	2	1	5	4	5	2	3	3	1	3	1	1	2	2	1	1	1	1	2	1	1	1	1	1.88	-0.19	0.3	0	3600	1600	1	1	0	0	1	0	0	0	0
28	0	37	2	6	1	1	3	2	5	1	2	2	1	1	1	1	1	2	1	1	1	1	2	1	1	1	1	4.33	0.5	1.94	1	2800	1000	0	0	0	0	1	0	0	0	0
29	1	35	2	11	4	1	2	6	4	1	2	3	0	1	1	1	1	1	1	1	1	2	1	1	1	1	1	12	-0.61	0.36	0	1900	1200	0	0	0	0	0	0	0	0	0
30	1	22	1	5	5	0	4	3	2	1	3	3	0	1	1	1	2	3	1	1	1	2	1	1	1	1	0	4	-3.72	-0.78	1	6600	3400	1	1	0	0	1	1	1	0	1
31	0	38	3	3	1	1	4	7	5	2	3	3	1	1	1	1	1	3	1	1	1	2	1	1	1	1	1	5	-1.14	1.6	1	10800	5900	0	0	0	0	1	0	1	0	0
32	0	27	2	3	1	1	2	2	4	1	3	3	0	1	1	1	1	2	1	2	1	1	2	1	1	1	1	2	-0.61	0.24	1	4000	800	1	1	0	1	1	1	1	0	0
33	1	41	2	8	2	1	3	6	5	1	2	2	1	1	1	1	1	1	1	1	1	1	1	1	1	1	0	3	0.46	0.73	1	3000	800	1	1	0	1	1	1	1	0	0
34	1	50	2	7	2	0	2	1	2	1	2	2	0	1	1	1	3	2	1	1	1	1	2	1	3	1	1	9	-3.53	-0.58	1	3300	2000	0	0	0	0	0	0	0	0	0
35	0	18	1	7	3	0	3	6	4	2	2	2	1	1	1	1	1	2	1	1	1	2	3	1	1	2	0	9	-0.02	-2.02	0	2600	1300	1	1	0	1	1	1	1	0	1
36	1	33	2	4	2	1	5	4	4	1	2	3	1	2	3	3	2	1	1	1	1	1	1	1	1	1	1	7	0.16	-0.86	0	3800	1900	0	0	0	0	0	0	0	0	0
37	1	30	2	4	2	1	1	1	2	1	2	3	1	2	1	1	2	2	1	1	1	1	1	1	1	1	1	3.33	0.03	0.24	0	3600	1800	1	1	1	1	1	1	1	1	0
38	1	30	2	5	2	0	1	1	2	2	3	2	0	1	2	1	2	1	1	1	1	2	2	1	1	1	0	7	1.04	-0.59	1	3900	1300	1	0	0	0	1	1	1	0	0
39	1	51	2	6	2	0	2	1	4	1	2	3	1	1	1	1	1	2	1	1	1	1	1	1	1	1	0	12	-1.36	-0.99	0	2200	1000	0	0	0	0	0	0	0	0	0
40	0	38	2	6	1	0	3	2	4	2	3	2	0	3	3	3	2	2	1	1	1	1	3	1	1	1	0	10	-2.02	-2.03	0	2200	1700	0	0	0	0	0	0	0	1	0
41	1	45	2	6	2	0	1	1	3	1	2	2	0	2	1	1	1	2	1	1	1	2	1	1	1	1	1	10	0.16	-2.18	0	4700	2400	0	0	0	0	0	0	0	0	0
42	1	41	2	4	2	1	3	6	5	1	2	2	1	1	1	1	2	3	1	1	1	2	2	1	1	1	1	4.16	-0.4	0.58	1	4500	1100	1	0	0	0	1	1	1	0	0
43	1	38	2	5	2	1	5	4	5	2	2	3	1	2	1	1	1	2	1	1	1	1	1	1	1	1	1	5	-0.61	-0.51	1	3000	1300	0	0	0	0	0	0	0	0	0
44	0	35	2	6	1	1	5	4	5	1	2	3	1	3	1	1	3	1	2	1	1	1	2	1	1	1	1	4.08	-0.85	-0.72	1	2900	1200	1	1	1	1	1	1	1	0	0
45	0	35	2	5	1	1	3	2	5	2	2	2	1	2	2	1	3	3	3	1	3	2	2	1	1	1	1	9	0.42	0.5	0	6300	2709	1	1	0	1	1	1	1	1	0
46	0	30	2	3	1	0	1	1	2	1	3	2	0	1	1	1	1	2	1	1	1	1	2	1	1	1	1	12	-2.34	-2.02	0	2380	1200	1	0	0	1	1	1	1	0	0
47	1	48	4	3	2	1	3	4	4	1	2	3	1	1	1	1	1	1	1	1	1	1	1	1	1	1	1	10	2.79	1.58	0	2500	1400	1	0	0	1	1	0	0	0	0
48	1	40	2	7	2	0	1	1	3	1	3	3	0	1	1	1	1	1	1	1	1	1	1	1	1	1	1	9	-3.55	-2.09	0	3300	1000	1	0	0	1	1	1	1	0	0
49	0	37	2	9	1	0	1	2	3	1	2	3	1	1	1	1	3	2	1	1	1	1	1	1	1	1	1	4	0.01	-0.31	0	4600	2900	0	0	0	0	0	0	0	0	0
50	1	48	2	5	2	1	4	7	4	1	3	2	0	3	1	2	1	2	1	1	1	1	3	1	1	1	1	6	-0.07	-0.43	0	2300	1500	1	1	1	1	1	0	0	1	0
51	0	35	2	4	1	1	3	2	2	1	2	4	1	1	1	1	3	2	1	1	1	1	3	1	1	1	1	8	-0.58	1.66	0	7300	3600	1	1	1	1	1	1	1	0	0
52	1	36	2	6	2	1	3	6	5	1	3	1	1	1	1	1	3	2	1	1	1	2	3	1	3	1	1	3.5	-1.05	-2.25	0	2900	1500	1	0	0	1	1	1	1	1	0
53	1	50	2	5	2	1	2	6	4	1	2	2	1	1	1	1	2	1	1	1	1	1	1	1	1	1	1	8	0.28	1.31	0	29000	23500	0	0	0	0	0	0	0	0	0
54	0	35	2	9	1	0	1	6	3	1	3	2	1	1	2	2	1	1	1	1	1	1	2	1	1	1	0	10	-3.54	-2.15	0	6700	1800	0	0	0	0	1	0	0	0	0
55	0	32	2	4	1	0	3	2	2	1	3	2	0	1	1	1	2	2	1	1	1	1	1	1	1	1	0	5	-3.16	-2.06	1	9100	4800	1	0	0	0	1	1	1	1	0
56	0	24	2	4	1	1	3	6	3	1	2	3	0	3	1	1	2	3	1	1	1	1	3	1	1	1	0	4	0.11	-0.94	1	2800	1400	1	1	1	1	1	0	1	0	0
57	0	28	2	5	1	1	2	2	2	1	2	3	0	1	1	1	2	3	1	1	1	1	2	1	1	1	1	2	-1.04	-2.43	0	5900	3200	0	0	0	0	0	0	0	0	0
58	1	18	1	8	4	1	3	6	4	2	2	2	1	1	1	1	2	1	1	1	1	1	1	1	1	1	1	6	-2.01	0.35	0	2800	1900	0	0	0	0	1	0	1	0	0
59	0	32	2	5	1	1	5	4	4	1	2	3	1	1	1	1	2	2	1	1	1	1	1	1	1	1	1	4	0.18	0.77	1	3200	1100	0	0	0	0	0	0	0	0	0
60	0	35	2	5	1	1	3	2	3	1	2	3	1	2	1	1	1	1	1	1	1	1	1	1	1	1	1	2	-0.11	0.6	1	2800	1000	0	0	0	0	0	0	0	0	0
61	1	33	2	7	2	0	2	6	4	2	2	3	0	2	1	1	2	1	1	1	1	1	3	1	1	1	0	8	-0.99	-2.18	1	3600	1600	0	0	0	0	0	0	0	0	0
62	1	35	2	4	2	0	1	1	2	2	3	1	0	3	2	1	1	3	1	1	1	3	3	1	2	1	1	6	-2.48	0.51	1	12000	7400	0	0	0	0	0	0	0	0	0
63	1	29	2	5	2	1	1	6	2	1	3	3	0	2	1	1	1	3	1	2	1	2	2	2	1	1	1	4	-2.06	-1.38	1	3300	1500	1	1	1	1	1	1	1	0	0
64	1	45	3	11	2	0	2	1	3	2	3	2	0	1	1	1	2	2	1	1	1	1	1	1	1	1	0	8	-2.3	-0.79	1	2300	700	0	0	0	0	0	0	0	0	0
65	0	22	1	8	3	0	4	4	3	1	2	3	1	1	1	2	2	2	1	1	2	1	1	1	1	1	0	8	-1	-0.99	1	3000	1400	0	0	0	0	0	0	0	0	0
66	0	38	2	7	1	0	1	2	3	1	3	3	0	1	1	1	1	2	2	3	1	1	3	1	1	1	0	3	-2.18	1.17	0	2100	900	1	0	0	0	1	0	0	0	0
67	1	43	2	8	2	0	2	1	3	1	3	2	0	1	1	1	1	1	1	1	1	1	1	1	1	1	1	10	-0.65	-1.19	0	4500	2400	0	0	0	0	0	0	0	0	0
68	0	36	2	7	1	0	1	1	2	2	3	2	0	2	1	2	2	3	1	1	1	1	3	1	1	2	1	6	-2.03	-1	0	2000	1700	1	1	1	1	1	1	1	0	0
69	1	42	2	6	2	1	5	4	5	1	3	2	0	1	2	1	1	2	2	2	1	1	3	1	1	1	0	4	0.5	-0.68	0	3400	1300	1	0	0	0	1	1	1	0	0
70	1	53	2	8	2	0	2	6	3	2	2	2	1	1	2	1	3	2	1	1	1	2	1	1	3	1	0	12.8	0.96	-1.42	0	19700	15500	0	0	0	0	0	0	0	0	0
71	0	31	2	8	1	0	2	2	2	2	2	3	1	1	1	1	2	3	1	1	1	1	1	1	1	1	0	10	0.48	0.28	0	3300	1600	0	0	0	0	0	0	1	0	0
72	1	30	2	4	2	1	5	4	4	2	2	2	1	1	1	1	1	2	1	1	1	1	1	1	1	1	0	2.5	1.37	1.54	1	4900	1600	0	0	0	0	0	0	0	0	0
73	0	29	2	4	1	1	5	2	5	1	2	3	1	2	1	1	2	2	1	1	1	1	1	1	1	1	1	3	-0.01	0.45	1	2800	900	0	0	0	0	0	0	0	0	0
74	1	45	2	8	2	0	3	1	2	1	2	3	0	2	1	1	2	2	1	1	1	1	1	1	1	1	1	4	-1.12	-2.07	0	3300	1000	1	1	1	1	1	1	1	1	1
75	1	42	2	5	2	1	4	6	5	2	2	2	1	3	1	3	3	3	1	1	1	2	3	1	1	1	0	8	0.75	1.34	1	9300	6000	1	1	1	1	1	0	1	0	0
76	0	35	2	4	1	1	1	2	4	1	3	2	0	2	1	1	3	2	1	1	1	1	3	1	1	1	0	3.08	2.1	-0.69	1	2500	1200	1	1	1	1	1	1	1	0	0
77	1	25	2	5	2	1	2	1	2	1	2	2	0	1	1	1	2	2	1	1	1	1	1	1	2	1	0	1.66	0.8	0.93	1	3300	900	0	0	0	0	0	0	0	0	0
78	1	48	2	7	2	1	5	6	5	1	1	3	1	2	2	1	2	1	1	1	1	1	1	1	1	1	0	11	-3.8	-1.29	1	2200	1200	0	0	0	0	0	0	1	0	0
79	0	25	4	3	1	0	3	1	2	2	3	2	0	1	1	1	1	3	1	1	1	2	3	1	1	1	1	7	0.18	-2.01	0	2300	1100	1	1	1	1	1	0	1	0	0
80	0	29	2	6	1	0	3	2	2	1	2	2	0	1	1	1	3	1	1	1	1	1	1	1	2	1	1	7	-0.83	0.25	1	5600	3304	0	0	0	0	0	0	0	0	0
81	0	30	2	3	1	1	3	2	5	1	2	3	1	2	1	2	1	1	1	1	1	2	2	1	1	1	1	9	0.06	2.31	0	2500	1300	0	0	0	0	0	0	0	0	0
82	0	25	2	5	1	1	1	6	3	1	3	2	0	1	1	1	3	1	1	1	1	1	1	1	1	1	1	7	0.13	0.85	1	5700	700	0	0	0	0	1	0	0	1	0
83	1	56	2	6	2	1	5	7	5	1	2	3	1	1	1	1	1	1	1	1	1	1	1	1	1	1	1	2	0.52	1.33	1	5400	1600	0	0	0	0	0	0	1	0	0
84	1	37	2	7	2	0	3	1	2	2	2	2	0	2	1	1	1	1	1	2	1	1	2	1	1	1	1	11	-0.17	-2.01	0	2400	1000	1	0	0	0	1	1	1	0	0
85	1	30	2	4	2	0	3	1	2	1	2	2	0	1	1	1	2	3	1	1	1	1	2	1	1	1	1	4	-0.62	0.28	0	3600	2000	1	1	1	1	0	0	1	0	0
86	0	35	2	5	1	0	2	2	2	1	3	2	0	2	1	1	2	2	1	1	1	2	1	1	1	1	1	6	-2.18	-0.88	0	4600	1200	1	0	0	0	1	0	0	0	0
87	0	37	2	7	1	1	3	2	5	1	2	3	1	1	1	1	1	2	1	1	1	1	3	1	1	1	1	6.5	0.72	-2.15	1	12700	10300	0	0	0	0	0	0	0	0	0
88	0	40	2	5	1	1	3	7	5	1	2	3	1	1	1	1	1	1	1	1	1	1	1	1	1	1	1	12	1.06	-2.83	0	4900	2100	0	0	0	0	0	0	0	0	0
89	1	42	2	5	2	1	2	6	5	1	2	3	1	1	2	2	2	2	1	1	1	1	2	1	1	1	1	7	1.51	1.1	1	2100	900	1	0	0	0	1	0	1	0	0
90	1	47	2	9	2	0	1	1	3	1	3	2	0	1	1	1	3	2	1	1	1	1	1	1	1	1	1	7	-0.91	0.62	1	5100	2200	0	0	0	0	0	0	0	0	0
91	1	43	2	8	2	0	1	1	2	2	3	1	0	1	1	2	2	2	1	1	1	2	3	1	1	1	1	5	-2.05	-2.16	1	4100	1700	1	1	1	1	1	0	0	0	0
92	0	44	2	5	1	1	3	2	3	1	2	1	0	2	1	1	2	1	2	1	2	1	3	1	1	1	0	3.58	-0.14	-2.04	1	3000	1300	1	1	1	1	1	1	1	1	1
93	1	27	2	4	5	1	3	3	3	1	2	3	1	1	1	1	1	2	1	1	1	1	3	1	1	1	1	4.5	-2.58	1.09	1	1800	800	1	1	0	1	1	1	1	0	0
94	1	63	2	9	2	0	3	3	4	1	2	2	0	2	1	1	1	1	1	1	1	1	2	1	1	1	1	9	0.83	1.35	1	3370	1897	1	1	0	0	1	0	1	0	1
95	0	39	2	9	7	1	1	2	3	1	2	3	0	1	1	1	3	2	1	1	1	2	2	1	1	1	1	5	1.7	-0.72	1	3600	2100	1	1	1	1	1	0	0	0	0
96	1	53	2	8	2	0	3	1	2	1	2	2	1	2	1	2	2	2	1	1	1	2	2	1	1	1	1	8	1.31	0.65	0	2990	1970	1	0	0	1	1	0	0	0	0
97	1	30	2	6	2	1	3	6	5	1	2	3	1	2	1	1	1	3	2	2	2	1	1	1	1	1	1	5	0.96	3.2	1	7400	4800	0	0	0	0	0	0	0	0	0
98	1	50	2	12	2	0	2	1	2	1	2	2	0	2	1	1	2	3	1	1	1	2	2	1	1	1	1	11	-1.64	-2.03	0	1800	1200	0	0	0	0	0	0	0	0	0
99	0	60	2	5	6	1	1	2	3	1	1	2	1	1	1	1	2	3	1	1	1	1	1	1	1	1	1	12.9	0.22	0	0	3100	2200	0	0	0	0	1	0	1	0	0
100	1	44	2	10	2	0	2	1	3	1	2	2	0	1	1	1	2	2	1	1	1	1	1	1	1	1	1	11	1.15	-1.21	0	3300	1555	0	0	0	0	0	0	0	0	0
101	0	35	3	3	1	0	1	2	2	1	3	2	0	1	1	1	1	2	1	1	1	1	2	1	1	1	0	6	-2.15	-0.93	1	3000	1100	1	1	0	0	1	1	1	1	0
102	1	34	2	4	2	1	5	6	5	2	2	3	1	1	1	1	1	1	1	1	1	1	1	1	1	1	1	3	0.26	-0.28	0	2600	800	1	0	0	0	1	0	0	0	0
103	1	35	2	3	2	1	3	7	5	2	3	3	1	1	1	1	2	2	1	1	1	1	1	1	1	1	1	9	-0.94	1.04	0	2000	800	1	0	0	0	1	0	0	1	0
104	1	38	2	4	2	1	3	5	5	1	2	2	1	2	1	2	2	3	1	1	1	2	2	1	1	1	1	4	-1.18	-2.07	1	3600	1000	1	1	1	1	1	0	0	1	0
105	0	28	2	7	1	0	3	2	2	2	3	1	0	3	1	2	1	3	2	2	2	2	3	1	1	2	1	5	-0.17	-0.63	0	2100	900	1	1	1	1	1	0	1	0	0
106	1	36	2	4	2	1	5	4	5	1	3	2	1	2	1	1	2	1	1	1	1	1	3	1	1	1	0	4.58	-1.04	-0.8	1	4890	2350	1	1	0	0	1	1	1	1	0
107	0	27	2	3	1	1	2	2	2	2	3	2	0	2	1	2	2	1	1	1	1	3	2	1	1	1	0	6	-2.34	-2.24	1	9100	6400	1	1	1	1	1	1	1	0	0
108	0	32	2	5	1	1	3	2	4	1	2	3	1	1	1	1	2	1	1	1	1	1	1	1	1	1	0	7	-0.99	-0.23	1	1800	900	1	1	0	0	1	0	0	0	0
109	1	46	2	9	2	0	2	1	2	1	2	3	0	2	1	1	1	2	1	1	1	1	1	1	1	1	1	10	1.35	-0.49	0	7500	5500	0	0	0	0	0	0	0	0	0
110	0	50	2	8	7	0	1	2	4	1	2	2	1	1	1	1	2	1	1	1	1	1	1	1	1	1	1	9	-0.26	1.29	1	7430	1720	1	0	0	0	1	0	0	0	0
111	0	38	2	4	1	1	2	2	3	1	2	2	1	1	1	1	1	2	1	1	1	1	1	1	1	1	0	3	1.05	1.5	1	4700	3000	0	0	0	0	0	0	1	0	0
112	1	45	2	6	2	0	2	1	2	1	2	2	0	3	1	2	3	3	2	1	2	2	3	1	3	1	1	7	-2.43	-2.52	0	6900	2000	1	0	0	0	1	1	1	0	0
113	0	39	2	7	1	1	5	4	5	2	2	3	1	3	1	1	3	1	1	1	1	1	1	1	1	1	1	9	0.42	1.68	1	2200	800	0	0	0	0	0	0	0	0	0
114	0	24	2	4	1	1	3	2	4	1	2	3	1	1	1	1	1	2	1	1	1	1	1	1	1	1	0	4	-2.92	-0.21	0	9400	5800	0	0	0	0	0	0	0	0	0
115	1	43	2	5	1	1	1	6	4	1	2	3	1	1	1	2	2	2	1	1	1	2	1	1	1	1	1	3.5	1.59	-2.01	1	6300	1600	1	0	0	0	1	1	1	0	0
116	0	28	2	4	1	1	3	2	5	1	2	2	1	3	2	2	2	2	2	2	2	1	3	1	1	1	1	2.25	1.61	0.79	0	4900	1617	0	0	0	0	0	0	0	0	0
117	1	57	2	12	2	1	2	6	5	1	2	2	0	3	1	1	2	3	1	2	1	2	3	1	1	2	1	7	-0.52	-2.76	1	3500	1300	0	0	0	0	0	0	0	0	0
118	1	39	2	8	2	1	2	6	5	1	2	2	0	1	1	2	2	3	1	1	2	2	3	1	1	1	1	3.25	2.23	0.96	1	6100	4000	1	0	0	1	1	0	0	0	0
119	0	45	2	6	1	1	5	4	4	1	2	2	1	1	1	1	2	2	1	1	1	1	1	1	1	1	0	3	-0.17	1.36	1	8100	2027	0	0	0	0	0	0	0	0	0
120	0	30	2	4	1	1	4	6	5	1	2	3	1	1	1	1	1	3	1	1	1	1	1	1	1	1	1	2.33	0.43	1.05	1	2700	900	0	0	0	0	0	0	0	0	0
121	1	35	2	4	2	0	5	4	4	2	2	2	1	3	2	2	1	3	2	1	2	1	3	1	1	1	1	0.66	-2.32	0.88	0	7500	3300	1	1	1	1	1	1	1	0	0
122	1	35	2	4	2	1	3	6	5	1	2	3	1	1	1	1	2	1	1	1	1	1	1	1	1	1	1	6	0.61	-1.2	0	4300	2400	1	1	0	0	1	0	0	0	0
123	0	45	4	4	1	0	1	1	2	1	2	2	0	1	1	1	1	2	1	1	1	2	1	1	1	1	1	9	0.22	0.05	0	14000	11000	0	0	0	0	0	0	0	0	0
124	1	34	2	5	2	0	3	6	2	1	2	2	0	3	1	2	1	3	1	2	1	2	3	1	1	1	1	3.41	0	0.78	1	6400	5300	0	0	0	0	0	0	0	0	0
125	1	35	2	5	2	0	2	6	3	2	3	2	0	1	1	2	1	2	1	1	1	2	3	1	1	1	1	2	-1.15	-2.12	0	5100	1900	1	0	0	0	1	1	1	0	0
126	1	21	1	5	4	0	2	1	3	1	2	1	0	1	1	1	1	2	1	1	1	2	2	1	1	1	1	5	-0.2	-0.7	0	1900	600	0	0	0	0	0	0	0	0	0
127	1	43	2	8	2	0	2	1	4	1	2	3	0	2	2	2	1	3	1	1	1	2	2	1	1	1	0	12	0.25	-1.35	0	3400	2000	1	1	0	0	1	0	0	1	0
128	1	35	2	6	2	0	1	1	2	1	3	2	0	3	2	2	3	2	1	1	1	2	3	1	1	1	1	11	-1.29	-0.22	0	3300	1300	1	0	0	0	1	1	1	0	0
129	0	37	2	5	1	1	1	2	5	1	3	3	1	1	1	1	1	1	1	1	1	1	2	1	1	1	1	1.5	1.95	-2.45	1	4600	1000	1	1	0	0	1	1	1	0	0
130	0	25	2	6	1	0	2	2	2	1	2	3	0	2	1	1	2	1	1	1	1	1	1	1	1	1	0	7	-2.29	-2.07	1	3300	1300	0	0	0	0	0	0	0	0	0
131	1	57	2	7	2	0	1	1	2	1	2	2	0	2	1	1	1	2	2	1	1	1	1	1	1	1	1	4	-0.4	-2.67	0	3100	1850	1	1	0	0	1	1	1	0	0
132	0	40	2	3	1	1	3	2	2	2	2	2	0	3	2	2	2	2	1	1	1	1	2	1	2	2	0	4	0.72	-0.57	1	7900	2300	0	0	0	0	1	0	1	0	0
133	0	60	4	3	7	1	1	3	2	1	3	2	0	1	1	1	2	2	1	1	1	1	1	1	2	1	1	3.58	0.7	1.34	1	4200	2600	1	1	1	1	1	1	1	0	0
134	0	34	2	4	1	1	3	2	5	1	2	3	1	2	1	1	1	1	1	1	1	1	1	1	1	1	0	11	-0.04	-2.03	0	3900	1900	1	0	0	1	1	0	0	0	0
135	1	47	2	8	2	0	3	7	4	1	2	3	1	1	1	1	1	1	1	1	1	1	1	1	1	1	0	11	-2.02	1.44	0	7160	5000	0	0	0	0	0	0	0	0	0
136	1	45	2	4	2	1	3	7	4	1	2	3	1	1	1	1	1	3	1	1	1	2	2	1	1	1	0	2	-0.24	1.16	1	7900	4730	0	0	0	0	0	0	1	0	0
137	0	35	2	4	1	0	3	2	2	1	3	2	0	1	2	2	1	2	2	1	1	1	3	1	1	1	0	4	-2.94	-0.04	1	4700	1150	0	0	0	0	0	0	0	0	0
138	1	25	1	5	4	0	3	7	2	1	2	1	0	1	1	1	2	1	1	1	1	1	1	1	1	1	1	11	-2.23	0.1	0	2400	1300	0	0	0	0	0	0	0	0	0
139	1	36	2	8	2	0	2	1	2	1	3	2	0	2	1	2	2	3	2	2	2	1	2	1	1	1	0	3	1.37	-0.53	1	2300	900	1	1	1	1	1	0	1	0	0
140	1	34	2	4	2	1	5	4	5	1	2	2	1	2	1	1	2	1	1	1	1	1	1	1	1	1	0	7	-0.56	-0.67	0	3500	1600	1	0	0	1	1	1	1	1	1
141	1	45	2	6	2	1	3	6	5	1	2	3	1	2	1	1	3	3	1	2	1	2	2	1	1	1	1	4	1.21	3.13	1	12200	7000	0	0	0	0	0	0	1	0	0
142	0	38	2	6	6	1	1	2	3	1	2	2	0	1	1	1	1	2	1	1	1	1	1	1	1	1	0	12	-2.16	-2.01	0	4700	1600	1	0	0	0	1	0	0	0	0
